# Supplementary material for: Lupin (Lupinus spp.)-Fortified Bread: A Sustainable, Nutritionally, Functionally, and Technologically Valuable Solution for Bakery
Source: Foods. 2022 Jul 12;11(14):2067. doi: 10.3390/foods11142067 (PMC9316204; doi:10.3390/foods11142067)
Supplement: Supplementary file 1 [file foods-11-02067-s001.zip]

Archive with 1 entries (1 files):
- foods-1795633-supplementary.pdf
